# Supplementary material for: Metagenomic Nanopore Sequencing of Tickborne Pathogens, Mongolia
Source: Emerg Infect Dis. 2024 Nov;30(Suppl 2):S105–10. doi: 10.3201/eid3014.240128 (PMC11559569; doi:10.3201/eid3014.240128)
Supplement: Appendix 2 — Additional information on Rickettsia reference genomes used in metagenomic nanopore sequencing of tickborne pathogens, Mongolia. [file 24-0128-Techapp-s2.xlsx]

## Sheet: Appendix 2 Table 1
Article DOI: https://doi.org/10.3201/eid3014.240128
EID cannot ensure accessibility for supplementary materials supplied by authors. Readers who have difficulty accessing supplementary content should contact the authors for assistance.
Metagenomic Nanopore Sequencing of New Tickborne Pathogens, Mongolia
Appendix 2
Appendix 2 Table 1. Rickettsia reference genomes used in mapping
Accession	Species
CP001612	Rickettsia africae ESF-5
CP001613	R. africae ESF-5 plasmid pRAF
CP000847	R. akari strain Hartford
CP003334	R. amblyommatis strain GAT-30V
AP019563	R. asiatica Maytaro1284
AP019564	R. asiatica Maytaro1284 plasmid pRA1
CP003338	R. australis strain Cutlack
CP000087	R. bellii RML369-C
AE006914	R. conorii strain Malish 7
CP000409	R. canadensis strain McKiel
CP003304	R. canadensis CA410
CP000053	R. felis URRWXCal2
CM001467	R. helvetica C9P9
CP002912	R. heilongjiangensis 054
CP047359	R. japonica strain LA16/2015
AP017579	R. japonica strain OHH-1
AP011533	R. japonica strain YH
LN794217	R. monacensis strain IrR/Munich
NC010927	R. monacensis plasmid Prm
RMU83439	R. mongolotimonae rOmpA
CP003340	R. montanensis strain OSU 85-930
CP003341	R. parkeri strain Portsmouth
CP001227	R. peacockii strain Rustic
CP003308	R. philipii strain 364D
CP014865	R. prowazekii strain Naples-1
CP010969	R. raoultii strain Khabarovsk
CP010972	R. raoultii strain Khabarovsk plasmid pRra3
CP098324	R. raoultii strain BIME
CP003311	R. rickettsii strain Hlp#2
CP002428	R. slovaca 13-B
CP113531	R. tamurae subsp. buchneri isolate PalLab
CP060138	R. tillamookensis strain Tillamook 23
AE017197	R. typhi strain Wilmington
CP089285	Neoehrlichia mikurensis isolate 18-2804
CP084572	Rickettsia endosymbiont of Cimex lectularius isolate RiClec
CP084573	Rickettsia endosymbiont of Culicoides impunctatus isolate RiCimp
LAOP01000001	Rickettsia endosymbiont of Ixodes pacificus strain Humboldt
KR611317	Rickettsia endosymbiont of Ixodes pacificus strain Humboldt plasmid pREIP
CM000771	Rickettsia endosymbiont of Ixodes scapularis plasmid pREIS1

## Sheet: Appendix 2 Table 2
Article DOI: https://doi.org/10.3201/eid3014.240128
EID cannot ensure accessibility for supplementary materials supplied by authors. Readers who have difficulty accessing supplementary content should contact the authors for assistance.
Appendix 2 Table 2. Information and findings in individual tick samples
Sample ID	Species	Sex	Location	Collection Method	Mapped read #	Largest Contig/Read Size	Identity	Target - Reference
b01	Hyalomma asiaticum	F	Site 1	Flagging/Dragging	3	965	0.9772	Orthonairovirus haemorrhagiae isolate HANM-18 segment M
					6	204	0.9024	Francisella tularensis subsp. tularensis TIGB03
					308			Spotted fever Rickettsia
					389			Endosymbiotic Rickettsia
					227			Opportunistic Francisella
b02	Hyalomma asiaticum	F	Site 1	Flagging/Dragging	1	332	0.97	Orthonairovirus haemorrhagiae isolate HAZYA-15 segment S
					11	204	0.8964	Francisella tularensis subsp. tularensis TIGB03
					191			Opportunistic Francisella
b03	Hyalomma asiaticum	M	Site 1	Flagging/Dragging	14			Opportunistic Francisella
b04	Hyalomma asiaticum	M	Site 1	Flagging/Dragging	143			Opportunistic Francisella
b05	Hyalomma asiaticum	M	Site 1	Flagging/Dragging	611			Opportunistic Francisella
b06	Hyalomma asiaticum	M	Site 1	Flagging/Dragging	1	254	0.9762	Babesia microti strain RI
					1	758	0.9354	Rickettsia canadensis str. CA410
					2	1180	0.9801	Coxiella burnetii strain Heizberg
					6			Opportunistic Francisella
b07	Hyalomma asiaticum	M	Site 1	Flagging/Dragging	1	242	0.9534	Babesia microti strain RI
					6015	35918	0.9783	Coxiella burnetii RSA 493
					11			Opportunistic Francisella
b08	Ixodes persulcatus	F	Site 3	Flagging/Dragging	569			Spotted fever Rickettsia
					545			Endosymbiotic Rickettsia
b09	Ixodes persulcatus	F	Site 3	Flagging/Dragging	572	6661	0.9334	Rickettsia canadensis str. McKiel
					5	3714	0.9862	Coxiella burnetii strain Heizberg
					537			Endosymbiotic Rickettsia
					2	331	0.7729	Gakugsa tick virus strain Rus/Ix_persulcatus/Karelia/1/2018
b10	Ixodes persulcatus	F	Site 3	Flagging/Dragging	284	626	0.9897	Babesia microti isolate human/USA/NY-MGB-JLBM1D7
					1	594	0.9658	Coxiella burnetii RSA 493
					304	4994	0.8825	Rickettsia canadensis str. CA410
					534			Endosymbiotic Rickettsia
					2	331	0.7729	Gakugsa tick virus strain Rus/Ix_persulcatus/Karelia/1/2018
					2	414	0.8772	Blacklegged tick phlebovirus 3 isolate A1
b11	Ixodes persulcatus	F	Site 3	Flagging/Dragging	191			Spotted fever Rickettsia
					1	594	0.9658	Coxiella burnetii strain RSA439
					290			Endosymbiotic Rickettsia
b12	Ixodes persulcatus	F	Site 3	Flagging/Dragging	321	4059	0.9382	Rickettsia canadensis str. CA410
					2	1835	0.9404	Coxiella burnetii strain Heizberg
					579			Endosymbiotic Rickettsia
b13	Ixodes persulcatus	F	Site 3	Flagging/Dragging	215	1818	0.9068	Rickettsia canadensis str. McKiel
					1	577	0.9759	Coxiella burnetii strain Heizberg
					156			Endosymbiotic Rickettsia
b14	Ixodes persulcatus	F	Site 3	Flagging/Dragging	9	2988	0.9368	Rickettsia canadensis str. McKiel
					11			Endosymbiotic Rickettsia
b15	Ixodes persulcatus	F	Site 3	Flagging/Dragging	17	1393	0.9577	Rickettsia canadensis str. McKiel,
					1	729	0.981	Coxiella burnetii strain Heizberg
					10			Endosymbiotic Rickettsia
b16	Ixodes persulcatus	F	Site 3	Flagging/Dragging	2	5569	0.9747	Rickettsia slovaca str. D-CWPP
b17	Ixodes persulcatus	F	Site 3	Flagging/Dragging	1	236		Spotted fever Rickettsia
					2	998	0.9771	Coxiella burnetii strain RSA439
b18	Hyalomma asiaticum	M	Site 1	Flagging/Dragging	2	375	0.9599	Coxiella burnetii strain Heizberg
					107			Opportunistic Francisella
b19	Hyalomma asiaticum	M	Site 1	Flagging/Dragging	2			Opportunistic Francisella
b20	Hyalomma asiaticum	M	Site 1	Flagging/Dragging	No detection
b21	Hyalomma asiaticum	M	Site 1	Flagging/Dragging	1	303	0.967	Rickettsia conorii subsp. raoultii strain BIME
					1	389	0.8667	Francisella tularensis subsp. holarctica
					1	247	0.9703	Coxiella burnetii strain RSA439
					1			Opportunistic Francisella
b22	Dermacentor nuttalli	M	Site 4	Flagging/Dragging	6			Spotted fever Rickettsia
					2	642	0.9511	Coxiella burnetii strain Heizberg
b23	Dermacentor nuttalli	M	Site 4	Flagging/Dragging	2	3568	0.958	Coxiella burnetii strain Heizberg

## Sheet: Appendix 2 Table 3
Article DOI: https://doi.org/10.3201/eid3014.240128
EID cannot ensure accessibility for supplementary materials supplied by authors. Readers who have difficulty accessing supplementary content should contact the authors for assistance.
Appendix 2 Table 3. Information and findings from pooled tick samples
Sample ID	Species	Pool Content	Location	Collection method	Mapped read #	Largest Contig/Read Size	Identity	Reference
b33	Hyalomma asiaticum	12F	Site 2	Flagging/Dragging	308			Spotted fever Rickettsia
					1136	51731	0.9603	Coxiella burnetii RSA 331
					5	1810	0.9644	Bole Tick Virus 1 isolate GSC346phenuiV
					1	164	0.9688	Bole tick virus 4 isolate GSC346flaviV
					22	11149	0.9807	Bole Tick Virus 3 isolate GSC346MV
					7	681	0.9838	Alxa tick phlebovirus isolate ZQ16-15
					4	977	0.9269	Bole hyalomma asiaticum virus 1 isolate 346unRc4
b34	Hyalomma asiaticum	12F	Site 2	Flagging/Dragging	4	1811	0.9086	Coxiella burnetii RSA 439
					54			Opportunistic Francisella
					1	1879	0.925	Bole hyalomma asiaticum virus 1 strain tick109109
					7	1812	0.9069	Bole Tick Virus 3 strain 17-L2
b35	Hyalomma asiaticum	12F	Site 2	Flagging/Dragging	3079	42132	0.9619	Coxiella burnetii RSA 331
					2	550	0.94	Spiroplasma ixodetis Y32
					20			Opportunistic Francisella
					2	1142	0.9451	Bole Tick Virus 1 isolate ZQ16-10
b36	Hyalomma asiaticum	12F	Site 2	Flagging/Dragging	3	1162	0.9247	Bole Tick Virus 3 isolate GSC346MV
					2	651	0.9184	Bole Tick Virus 1 isolate GSC346phenuiV
					1	242	0.9547	Bole tick virus 4 isolate GSC346flaviV
					4	612	0.8838	Hepeviridae sp. isolate GSC345hepelikeV
b37	Hyalomma asiaticum	12F	Site 2	Flagging/Dragging	242			Opportunistic Francisella
					3	733	0.9489	Bole Hyalomma asiaticum virus 1 strain tick109109
					2	862	0.9629	Bole Tick Virus 1 isolate ZQ16-10
					3	1668	0.9584	Bole Tick Virus 3 isolate ZQ16-5
b38	Hyalomma asiaticum	12M	Site 2	Flagging/Dragging	57			Spotted fever Rickettsia
					10			Opportunistic Francisella
					9	1739	0.9252	Bole Hyalomma asiaticum virus 1 strain tick109109
					1	400	0.9678	Bole tick virus 4 isolate GSC346flaviV
b39	Hyalomma asiaticum	12M	Site 2	Flagging/Dragging	58			Opportunistic Francisella
					3	1068	0.9684	Bole Tick Virus 3 isolate GSC346MV
					1	1480	0.9496	Bole Tick Virus 1 isolate GSC346phenuiV
					2	383	0.9467	Bole tick virus 4 isolate GSC346flaviV
					4	402	0.7604	Taishun Tick Virus strain Rus/Hy_scupense/Astrakhan/m/2018
b40	Hyalomma asiaticum	12M	Site 2	Flagging/Dragging	73			Opportunistic Francisella
					3	1720	0.9601	Bole Tick Virus 1 isolate ZQ16-10
					5	1924	0.9143	Bole Tick Virus 3 isolate GSC346MV
					3	260	0.7761	Taishun Tick Virus strain Rus/Hy_scupense/Astrakhan/m/2018
b41	Hyalomma asiaticum	12F	Site 2	Flagging/Dragging	4	742	0.9606	Coxiella burnetii RSA 439
					4	827	0.9453	Bole Tick Virus 3 isolate GSC346MV
					1	416	0.9183	Bole Tick Virus 1 isolate TIGMIC_1
					2	383	0.9442	Bole tick virus 4 isolate GSC346flaviV
b42	Hyalomma asiaticum	12F	Site 2	Flagging/Dragging	134			Opportunistic Francisella
					1	514	0.7313	Taishun Tick Virus strain Rus/Hy_scupense/Astrakhan/m/2018
b43	Hyalomma asiaticum	12F	Site 2	Flagging/Dragging	292			Opportunistic Francisella
b44	Hyalomma asiaticum	12M	Site 2	Flagging/Dragging	173			Spotted fever Rickettsia
					23	1547	0.9478	Spiroplasma ixodetis Y32
					42			Opportunistic Francisella
					2	1385	0.7275	Taishun Tick Virus strain Rus/Hy_scupense/Astrakhan/m/2018
					1	343	0.9511	Bole Tick Virus 1 isolate GSC346phenuiV
b45	Hyalomma asiaticum	12M	Site 2	Flagging/Dragging	43			Spotted fever Rickettsia
					56			Opportunistic Francisella
					2	221	0.7232	Taishun Tick Virus strain Rus/Hy_scupense/Astrakhan/m/2018
					1	945	0.9555	Bole tick virus 4 isolate GSC346flaviV
					1	262	0.9502	Bole Tick Virus 1 isolate GSC346phenuiV
					1	326	0.9725	Bole Tick Virus 2 isolate TIGMIC_2
b46	Hyalomma asiaticum	12M	Site 2	Flagging/Dragging	1093	5336	0.9477	Coxiella burnetii strain 18430
					59	13959	0.8959	Spiroplasma ixodetis Y32
					54			Opportunistic Francisella
					2	1594	0.9461	Bole hyalomma asiaticum virus 1 strain tick109109
					1	1135	0.9673	Bole Tick Virus 1 isolate GSC346phenuiV
					2	496	0.9517	Bole Tick Virus 2 strain BL076
					5	598	0.9699	Bole Tick Virus 3 isolate ZQ16-5
b47	Hyalomma asiaticum	8 mixed	Site 2	Flagging/Dragging	90	413	0.8201	Francisella tularensis subsp. novicida strain AZ06-7470
					121			Spotted fever Rickettsia
					6768	21308	0.9824	Coxiella burnetii strain 701CbB1
					1007			Opportunistic Francisella
					2	216	0.9302	Borrelia turcica IST7
					6	1541	0.9693	Bole Tick Virus 3 isolate ZQ16-5
					3	1463	0.9552	Bole Tick Virus 1 isolate GSC346phenuiV
					1	733	0.9593	Bole hyalomma asiaticum virus 1 strain tick109109
b49	Ixodes persulcatus	12F	Site 3	Flagging/Dragging	1843			Spotted fever Rickettsia
					370			Endosymbiotic Rickettsia
					1	1061	0.979	Borrelia miyamotoi strain Yekat-21
					1	292	0.91	Sara tick phlebovirus
b50	Ixodes persulcatus	12 mixed	Site 3	Flagging/Dragging	1225			Spotted fever Rickettsia
					191			Endosymbiotic Rickettsia
					5	537	0.966	Beiji nariovirus strain NE-YC3
					3	680	0.935	Sara tick phlebovirus isolate TIGMIC_14
b51	Ixodes persulcatus	12M	Site 3	Flagging/Dragging	151			Spotted fever Rickettsia
					31			Endosymbiotic Rickettsia
b52	Ixodes persulcatus	12M	Site 3	Flagging/Dragging	142			Spotted fever Rickettsia
					21			Endosymbiotic Rickettsia
					5	1798	0.97	Alongshan virus strain NE-TH4 segment 1,
					33	2764	0.9742	Alongshan virus strain Miass527 segment 2,
					13	1734	0.9619	Alongshan virus strain NE-TH4 segment 3
					12	1471	0.9687	Alongshan virus strain NE-TH4 segment 4
					3	1389	0.9639	Sara tick phlebovirus isolate TIGMIC_7,
					1	290	0.955	Ixodes scapularis associated virus 1 strain DH3
b53	Ixodes persulcatus	12M	Site 3	Flagging/Dragging	56			Spotted fever Rickettsia
					32			Endosymbiotic Rickettsia
					3	207	0.9274	Babesia microti strain RI
					3	568	0.9458	Beiji nairovirus strain RD1
					3	2158	0.9754	Onega tick phlebovirus strain NE-SL3
b54	Ixodes persulcatus	12M	Site 3	Flagging/Dragging	276	3730	0.9298	Rickettsia canadensis str. McKiel
					50			Endosymbiotic Rickettsia
					1	526	0.927	Mukawa virus strain XQ1
b55	Ixodes persulcatus	12M	Site 3	Flagging/Dragging	81			Spotted fever Rickettsia
					25			Endosymbiotic Rickettsia
					1	295	0.959	Sara tick phlebovirus strain NE-YC4
b56	Ixodes persulcatus	12M	Site 3	Flagging/Dragging	251			Spotted fever Rickettsia
					47			Endosymbiotic Rickettsia
					1	364	0.9725	Beiji nariovirus strain NE-YC3
b57	Ixodes persulcatus	12M	Site 3	Flagging/Dragging	92			Spotted fever Rickettsia
					19			Endosymbiotic Rickettsia
					2	530	0.9588	Spiroplasma ixodetis Y32
b58	Ixodes persulcatus	8 mixed	Site 3	Flagging/Dragging	340			Spotted fever Rickettsia
					65			Endosymbiotic Rickettsia
					1	530	0.9588	Spiroplasma ixodetis Y32
					5	640	0.9735	Alongshan virus strain GH1 segment 1
					13	681	0.9647	Alongshan virus strain Miass527 segment 2
					2	510	0.9766	Alongshan virus isolate Irkutsk 2023-2 segment 3
					1	189	0.9305	Alongshan virus isolate Irkutsk 2023-2 segment 4
b59	Ixodes persulcatus	8 mixed	Site 3	Flagging/Dragging	1455			Spotted fever Rickettsia
					341			Endosymbiotic Rickettsia
					1	340	0.73	Bunyavirales sp. isolate L1b
b60	Ixodes persulcatus	8 mixed	Site 3	Flagging/Dragging	199			Spotted fever Rickettsia
					41			Endosymbiotic Rickettsia
b61	Ixodes persulcatus	8 mixed	Site 3	Flagging/Dragging	873			Spotted fever Rickettsia
					215			Endosymbiotic Rickettsia
					3	201	0.9806	Babesia microti strain RI
					2	938	0.961	Lesnoe mivirus isolate TIGMIC_6
					3	720	0.9607	Mukawa virus strain NE-YC4
					3	1436	0.955	Sara tick phlebovirus isolate TIGMIC_3,
					1	253	0.7714	Nairoviridae sp. isolate L1
b62	Ixodes persulcatus	8 mixed	Site 3	Flagging/Dragging	759			Spotted fever Rickettsia
					189			Endosymbiotic Rickettsia
					1	253	0.9533	Sara tick phlebovirus strain NE-SL4
b63	Ixodes persulcatus	8 mixed	Site 3	Flagging/Dragging	153			Spotted fever Rickettsia
					39			Endosymbiotic Rickettsia
b65	Dermacentor nuttalli	12F	Site 4	Flagging/Dragging	58			Spotted fever Rickettsia
b66	Dermacentor nuttalli	12F	Site 4	Flagging/Dragging	44			Spotted fever Rickettsia
b67	Dermacentor nuttalli	12F	Site 4	Flagging/Dragging	70			Spotted fever Rickettsia
b68	Dermacentor nuttalli	12F	Site 5	Flagging/Dragging	203	2421	0.9688	Rickettsia conorii subsp. raoultii strain BIME
					1			Endosymbiotic Rickettsia
b69	Dermacentor nuttalli	12F	Site 5	Flagging/Dragging	64			Spotted fever Rickettsia
b70	Dermacentor nuttalli	12M	Site 5	Flagging/Dragging	62			Spotted fever Rickettsia
b71	Dermacentor nuttalli	12M	Site 6	Flagging/Dragging	56			Spotted fever Rickettsia
b72	Dermacentor nuttalli	12M	Site 6	Flagging/Dragging	75			Spotted fever Rickettsia
b73	Dermacentor nuttalli	12F	Site 6	Flagging/Dragging	175	1056	0.9811	Rickettsia raoultii strain Khabarovsk
					5			Endosymbiotic Rickettsia
					9			Endosymbiotic Coxiella
b74	Dermacentor nuttalli	12F	Site 6	Flagging/Dragging	27	3309	0.9787	Rickettsia conorii subsp. raoultii strain BIME
					2			Endosymbiotic Coxiella
b75	Dermacentor nuttalli	12 mixed	Site 6	Removed from host	5252	34500	0.9969	Rickettsia raoultii strain Khabarovsk plasmid pRra3
				(Ovis aries)	94			Endosymbiotic Rickettsia
					780	2954	0.96	Anaplasma ovis str. Haibei
					339			Endosymbiotic Coxiella
b76	Dermacentor nuttalli	12M	Site 6	Removed from host	3382	34510	0.9955	Rickettsia raoultii strain Khabarovsk plasmid pRra3
				(Ovis aries)	23			Endosymbiotic Rickettsia
					38	878	0.7477	Theileria equi isolate NVSL354
					115			Endosymbiotic Coxiella
b77	Dermacentor nuttalli	12M	Site 6	Removed from host	5330	34516	0.9945	Rickettsia raoultii strain Khabarovsk plasmid pRra3
				(Ovis aries)	58			Endosymbiotic Rickettsia
					27	398	0.7639	Theileria equi isolate NVSL354
					261			Endosymbiotic Coxiella
					74	3086	0.9702	Yanggou tick virus strain Erzin14-T20074 segment 1
					103	2575	0.9763	Yanggou tick virus strain Erzin14-T20074 segment 2
					29	755	0.9695	Yanggou tick virus strain Erzin14-T20074 segment 3
					84	2711	0.9801	Yanggou tick virus strain Erzin14-T20074 segment 4
b78	Dermacentor nuttalli	12M	Site 6	Removed from host	7729	34545	0.9971	Rickettsia raoultii strain Khabarovsk plasmid pRra3
				(Ovis aries)	63			Endosymbiotic Rickettsia
					1078			Endosymbiotic Coxiella
b79	Dermacentor nuttalli	8M	Site 6	Removed from host	5398	34513	0.9853	Rickettsia raoultii strain Khabarovsk plasmid pRra3
				(Ovis aries)	74			Endosymbiotic Rickettsia
					59	2023	0.6985	Theileria equi isolate NVSL354
					943			Endosymbiotic Coxiella
